# Supplementary material for: Multifunctional Graphite Nanosheet–Hydrophilic Epoxy Anticorrosion Coatings via Size Confinement of Exfoliated Graphite
Source: Polymers (Basel). 2025 Jun 28;17(13):1803. doi: 10.3390/polym17131803 (PMC12252152; doi:10.3390/polym17131803)
Supplement: Supplementary file 1 [file polymers-17-01803-s001.zip]

Archive with 1 entries (1 files):
- polymers-3701614-supplementary.pdf
